# Supplementary material for: Mammalian lures monitored with time-lapse cameras increase detection of pythons and other snakes
Source: PeerJ. 2024 Jun 24;12:e17577. doi: 10.7717/peerj.17577 (PMC11210459; doi:10.7717/peerj.17577)
Supplement: Supplemental Information 1 [file peerj-12-17577-s001.csv]

Pen_ID	Treatment	P	S	L	Pair		Pen_ID = Name of each pen in study
FP_1	control	0	8	6	p1		Treatment = Control (no rabbits) and Treatment (rabbits)
FP_3	control	0	0	0	p2		P = # of pythons
FP_6	control	0	7	3	p3		S = # of other snakes
FP_7	control	0	39	4	p4		Pair = groups of paired pens by treatment and control
FP_9	control	1	46	1	p5
FP_12	control	0	10	0	p6
C-4_1	control	0	8	3	p7
C-4_4	control	0	6	0	p8
C-4_6	control	0	5	0	p9
FP_2	treat	2	10	1	p1
FP_4	treat	0	1	0	p2
FP_5	treat	2	51	7	p3
FP_8	treat	2	74	3	p4
FP_10	treat	0	29	12	p5
FP_11	treat	1	15	2	p6
C-4_2	treat	14	15	10	p7
C-4_3	treat	0	26	8	p8
C-4_5	treat	0	3	1	p9
