# Supplementary material for: Mammalian lures monitored with time-lapse cameras increase detection of pythons and other snakes
Source: PeerJ. 2024 Jun 24;12:e17577. doi: 10.7717/peerj.17577 (PMC11210459; doi:10.7717/peerj.17577)
Supplement: Supplemental Information 2 — The only variable listed is Time. This represents the time a picture of a python was taken on a 24:00 time scale. [file peerj-12-17577-s002.csv]

Time
0:31
0:31
0:32
0:32
0:33
0:33
0:34
0:34
0:35
0:35
4:16
4:17
4:17
4:18
4:19
4:19
4:20
4:20
4:21
4:21
4:22
4:22
4:23
4:23
4:24
4:24
4:25
4:25
4:26
4:26
4:27
4:27
4:28
4:28
4:29
4:29
4:30
4:30
4:31
4:31
4:32
4:32
4:33
4:33
4:34
4:34
4:35
4:35
4:36
4:36
4:37
4:37
4:38
4:38
4:39
4:39
4:40
4:40
4:41
4:41
4:42
4:42
4:43
4:43
4:44
4:44
4:45
4:45
4:46
4:46
4:47
4:47
4:48
4:48
4:49
4:49
4:50
4:50
4:51
4:51
4:52
4:52
4:53
4:53
4:54
4:54
4:55
4:55
4:56
4:56
4:57
4:57
4:58
4:58
4:59
4:59
5:00
5:00
5:01
5:01
5:02
5:02
5:03
5:03
5:04
5:04
5:05
5:05
5:06
5:06
5:07
5:07
5:08
5:08
5:09
5:09
5:10
5:10
5:11
5:11
5:12
5:12
5:13
5:13
5:14
5:14
5:15
5:15
5:16
5:16
5:17
5:17
5:18
5:18
5:19
5:19
5:20
5:20
5:21
5:21
5:22
5:22
5:23
5:23
5:34
5:34
5:35
5:35
5:36
5:36
5:37
5:37
5:38
5:38
5:39
5:39
5:40
5:40
5:41
5:41
5:42
5:42
5:43
5:43
5:44
5:44
5:45
5:45
5:46
5:46
5:47
5:47
5:48
5:48
20:48
20:48
20:49
20:49
20:50
20:50
20:51
20:51
20:52
20:52
20:53
20:53
20:54
20:54
20:55
22:31
22:31
22:32
22:32
22:33
22:33
22:34
22:34
22:35
22:35
22:36
22:36
22:37
22:37
22:38
22:38
22:39
22:39
22:40
22:40
22:41
22:41
22:42
22:42
22:43
22:43
22:44
22:44
22:45
22:45
22:46
22:46
22:47
22:47
22:48
22:48
22:49
22:49
22:50
22:50
22:51
22:51
23:52
23:52
23:53
23:53
23:54
23:54
23:55
23:55
23:56
23:56
23:57
23:57
23:58
23:58
23:59
23:59
0:00
0:00
0:01
0:01
0:02
0:02
0:03
0:03
0:04
0:04
0:05
0:05
0:06
0:06
0:07
0:07
0:08
0:08
0:09
0:09
0:10
0:10
0:11
0:11
0:12
0:12
0:13
0:13
22:59
23:00
23:01
23:02
23:03
23:04
22:32
22:33
22:34
22:35
22:36
22:37
22:38
22:39
22:40
22:41
22:42
22:43
22:44
22:45
22:46
22:47
22:48
22:49
22:50
22:51
22:52
22:53
22:54
22:55
22:56
22:57
22:58
22:59
23:00
23:01
23:02
23:03
23:04
23:05
23:06
23:07
23:08
23:09
23:10
23:11
23:12
23:13
23:14
23:15
23:16
23:17
23:18
23:19
23:20
23:21
23:22
23:23
23:24
23:25
23:26
23:27
23:28
23:29
23:30
23:31
23:32
23:33
23:34
23:35
23:36
23:37
23:38
23:39
23:40
23:41
23:42
23:43
23:44
23:45
23:46
23:47
23:48
23:49
23:50
23:51
23:52
23:53
23:54
23:55
23:56
23:57
23:58
23:59
0:00
0:01
0:02
0:03
0:04
0:05
0:06
0:07
0:08
0:09
0:10
0:11
0:12
0:13
0:14
0:15
0:16
0:17
0:18
0:19
0:20
0:21
0:22
0:23
0:24
0:25
0:26
0:27
0:28
0:29
0:30
0:31
0:32
0:33
0:34
0:35
0:36
0:37
0:38
0:39
0:40
0:41
0:42
0:43
0:44
0:45
0:46
0:47
0:48
0:49
0:50
0:51
0:52
0:53
0:54
0:55
0:56
0:57
0:58
0:59
1:00
1:01
1:02
1:03
1:04
1:05
1:06
1:07
1:08
1:09
1:10
1:11
1:12
1:13
1:14
1:15
1:16
1:17
1:18
1:19
1:20
1:21
1:22
1:23
1:24
1:25
1:26
1:27
1:28
1:29
1:30
1:31
1:32
1:33
1:34
1:35
1:36
1:37
1:38
1:39
1:40
1:41
1:42
1:43
1:44
1:45
1:46
1:47
1:48
1:49
1:50
1:51
1:52
1:53
1:54
1:55
1:56
1:57
1:58
1:59
2:00
2:01
2:02
2:03
2:04
2:05
2:06
2:07
2:08
2:09
2:10
2:11
2:12
2:13
2:14
2:15
2:16
2:17
2:18
2:19
2:20
2:21
2:22
2:23
2:24
2:25
2:26
2:27
2:28
2:29
2:30
2:31
2:32
2:33
2:34
2:35
2:36
2:37
2:38
2:39
2:40
2:41
2:42
2:43
2:44
2:45
2:46
2:47
2:48
2:49
2:50
2:51
2:52
2:53
2:54
2:55
2:56
2:57
2:58
2:59
3:00
3:01
3:02
3:03
3:04
3:05
3:06
3:07
3:08
3:09
3:10
3:11
3:12
3:13
3:14
3:15
3:16
3:17
3:18
3:19
3:20
3:21
3:22
3:23
3:24
3:25
3:26
3:27
3:28
3:29
3:30
3:31
3:32
3:33
3:34
3:35
3:36
3:37
3:38
3:39
3:40
3:41
3:42
3:43
3:44
3:45
3:46
3:47
3:48
3:49
3:50
3:51
3:52
3:53
3:54
3:55
3:56
3:57
3:58
3:59
4:00
4:01
4:02
4:03
4:04
4:05
4:06
4:07
4:08
4:09
4:10
4:11
4:12
4:13
4:14
4:15
4:16
4:17
4:18
4:19
4:20
4:21
4:22
4:23
4:24
4:25
4:26
4:27
4:28
4:29
4:30
4:31
4:32
4:33
4:34
4:35
4:36
4:37
4:38
4:39
4:40
4:41
4:42
4:43
4:44
4:45
4:46
4:47
4:48
4:49
4:50
4:51
4:52
4:53
4:54
4:55
4:56
4:57
4:58
4:59
5:00
5:01
5:02
5:03
5:04
5:05
5:06
5:07
5:08
5:09
5:10
5:11
5:12
5:13
5:14
5:15
5:16
5:17
5:18
5:19
5:20
5:21
5:22
5:23
5:24
5:25
5:26
5:27
5:28
5:29
5:30
5:31
5:32
5:33
5:34
5:35
5:36
5:37
5:38
5:39
5:40
5:41
5:42
5:43
5:44
5:45
5:46
5:47
5:48
5:49
5:50
5:51
5:52
5:53
5:54
5:55
5:56
5:57
5:58
5:59
6:00
6:01
6:02
6:03
6:04
6:05
6:06
6:07
6:08
6:09
6:10
6:11
6:12
6:13
6:14
6:15
6:16
6:17
6:18
6:19
6:20
6:21
6:22
6:23
6:24
6:25
6:26
6:27
6:28
6:29
6:30
6:31
6:32
6:33
6:34
6:35
6:36
6:37
6:38
6:39
6:40
6:41
6:42
6:43
6:44
6:45
6:46
6:47
6:48
6:49
6:50
6:51
6:52
6:53
6:54
6:55
6:56
6:57
6:58
6:59
7:00
7:01
7:02
7:03
7:04
7:05
7:06
7:07
7:08
7:09
7:10
7:11
7:12
7:13
7:14
7:15
7:16
7:17
7:18
7:19
7:20
7:21
7:22
7:23
7:24
7:25
7:26
7:27
7:28
7:29
7:30
7:31
7:32
7:33
7:34
7:35
7:36
7:37
7:38
7:39
7:40
7:41
7:42
7:43
7:44
7:45
7:46
7:47
7:48
7:49
7:50
7:51
7:52
7:53
7:54
7:55
7:56
7:57
7:58
7:59
8:00
8:01
8:02
8:03
8:04
8:05
8:06
8:07
8:08
8:09
8:10
8:11
8:12
8:13
8:14
8:15
8:16
8:17
8:18
8:19
8:20
8:21
8:22
8:23
8:24
8:25
8:26
8:27
8:28
8:29
8:30
8:31
8:32
8:33
8:34
8:35
8:36
8:37
4:52
4:53
4:54
4:55
4:56
4:57
4:58
4:59
5:00
5:01
5:02
5:03
5:04
5:05
5:06
5:07
5:08
5:09
5:10
5:11
5:12
5:13
5:14
5:15
5:16
21:06
21:07
21:08
21:09
21:10
21:11
21:12
21:13
21:14
21:15
21:16
21:17
21:18
21:19
21:20
21:21
21:22
21:23
21:24
21:25
21:26
21:27
21:28
21:29
21:30
21:31
21:32
21:33
21:34
21:35
22:07
22:08
22:09
22:10
22:11
22:12
22:13
22:14
22:15
22:16
23:30
23:31
23:32
23:33
23:34
23:35
23:36
23:37
23:38
23:39
0:31
0:32
0:33
0:34
0:35
0:36
0:37
0:38
0:39
0:40
0:41
0:42
0:43
0:44
0:45
0:46
0:47
0:48
0:49
0:50
0:51
0:52
0:53
3:06
3:07
3:08
3:09
3:10
3:11
3:12
3:13
3:14
3:15
3:16
3:17
3:18
3:19
3:20
3:21
3:22
3:23
3:24
2:51
2:52
2:53
2:54
2:55
2:56
2:57
2:58
2:59
3:00
3:01
3:02
3:03
3:04
3:05
3:06
3:07
3:08
21:47
21:48
21:49
21:50
21:51
21:52
21:53
21:54
21:55
21:56
21:57
21:58
21:59
22:00
22:01
21:09
21:10
21:11
21:12
21:13
21:14
21:15
21:16
21:17
22:23
22:24
3:16
3:17
3:18
3:19
3:20
3:21
3:22
3:23
3:24
3:25
3:26
3:27
3:28
3:29
4:01
4:02
4:03
4:04
4:05
4:06
4:07
4:08
4:09
4:10
4:11
4:12
4:13
4:14
4:15
4:16
4:17
4:18
4:19
4:20
20:45
20:46
20:47
20:48
20:49
20:50
20:51
20:52
20:53
20:54
20:55
20:56
20:57
20:58
20:59
21:00
21:01
21:02
21:03
21:04
21:05
21:06
21:07
21:08
21:09
21:10
21:11
21:12
21:13
21:14
21:15
21:16
21:17
21:18
21:19
21:20
21:21
21:22
21:23
21:24
21:25
21:26
21:27
21:28
21:29
21:30
21:31
21:32
21:33
21:34
21:35
21:36
21:37
21:38
21:39
21:40
21:41
21:42
21:43
21:44
21:45
21:46
21:47
21:48
21:49
21:50
21:51
21:52
21:53
21:54
21:55
21:56
21:57
21:58
21:59
22:00
22:01
22:02
22:03
22:04
22:05
22:06
22:07
22:08
22:09
22:10
22:11
22:12
22:13
22:14
22:15
22:16
22:17
22:18
22:19
22:20
22:21
22:22
22:23
22:24
22:25
22:26
22:27
22:28
22:29
22:30
22:31
22:32
22:33
22:34
22:35
22:36
22:37
22:38
22:39
22:40
22:41
22:42
22:43
22:44
22:45
22:46
22:47
22:48
22:49
22:50
22:51
22:52
22:53
22:54
22:55
22:56
22:57
22:58
22:59
23:00
23:01
23:02
23:03
23:04
23:05
23:06
23:07
23:08
23:09
23:10
23:11
23:12
23:13
23:14
23:15
23:16
23:17
23:18
23:19
23:20
23:21
23:22
23:23
23:24
23:25
23:26
23:27
23:28
23:29
23:30
23:31
23:32
23:33
23:34
23:35
23:36
23:37
23:38
23:39
23:40
23:41
23:42
23:43
23:44
23:45
23:46
23:47
23:48
23:49
23:50
23:51
23:52
23:53
23:54
23:55
23:56
23:57
23:58
23:59
0:00
0:01
0:02
0:03
0:04
0:05
0:06
0:07
0:08
0:09
0:10
0:11
0:12
0:13
0:14
0:15
0:16
0:17
0:18
0:19
0:20
0:21
0:22
0:23
0:24
0:25
0:26
0:27
0:28
0:29
0:30
0:31
0:32
0:33
0:34
0:35
0:36
0:37
0:38
0:39
0:40
0:41
0:42
0:43
0:44
0:45
0:46
0:47
0:48
0:49
0:50
0:51
0:52
0:53
0:54
0:55
0:56
0:57
0:58
0:59
1:00
1:01
1:02
1:03
1:04
1:05
1:06
1:07
1:08
1:09
1:10
1:11
1:12
1:13
1:14
1:15
1:16
1:17
1:18
1:19
1:20
1:21
1:22
1:23
1:24
1:25
1:26
1:27
1:28
1:29
1:30
1:31
1:32
1:33
1:34
1:35
1:36
1:37
1:38
1:39
1:40
1:41
1:42
1:43
1:44
1:45
1:46
1:47
1:48
1:49
1:50
1:51
1:52
1:53
1:54
1:55
1:56
1:57
1:58
1:59
2:00
2:01
2:02
2:03
2:04
2:05
2:06
2:07
2:08
2:09
2:10
2:11
2:12
2:13
2:14
2:15
2:16
2:17
2:18
2:19
2:20
2:21
2:22
2:23
2:24
2:25
2:26
2:27
2:28
2:29
2:30
2:31
2:32
2:33
2:34
2:35
2:36
2:37
2:38
2:39
2:40
2:41
2:42
2:43
2:44
2:45
2:46
2:47
2:48
2:49
2:50
2:51
2:52
2:53
2:54
2:55
2:56
2:57
2:58
2:59
3:00
3:01
3:02
3:03
3:04
3:05
3:06
3:07
3:08
3:09
3:10
3:11
3:12
3:13
3:14
3:15
3:16
3:17
3:18
3:19
3:20
3:21
3:22
3:23
3:24
3:25
3:26
3:27
3:28
3:29
3:30
3:31
3:32
3:33
3:34
3:35
3:36
3:37
3:38
3:39
3:40
3:41
3:42
3:43
3:44
3:45
3:46
3:47
3:48
3:49
3:50
3:51
3:52
3:53
3:54
3:55
3:56
3:57
3:58
3:59
4:00
4:01
4:02
4:03
4:04
4:05
4:06
4:07
4:08
4:09
4:10
4:11
4:12
4:13
4:14
4:15
4:16
4:17
4:18
4:19
4:20
4:21
4:22
4:23
4:24
4:25
4:26
4:27
4:28
4:29
4:30
4:31
4:32
4:33
4:34
4:35
4:36
4:37
4:38
4:39
4:40
4:41
4:42
4:43
4:44
4:45
4:46
4:47
4:48
4:49
4:50
4:51
4:52
4:53
4:54
4:55
4:56
4:57
4:58
4:59
5:00
5:01
5:02
5:03
5:04
5:05
5:06
5:07
5:08
5:09
5:10
5:11
5:12
5:13
5:14
5:15
5:16
5:17
5:18
5:19
5:20
5:21
5:22
5:23
5:24
5:25
5:26
5:27
5:28
5:29
5:30
5:31
5:32
5:33
5:34
5:35
5:36
5:37
5:38
5:39
5:40
5:41
5:42
5:43
5:44
5:45
5:46
5:47
5:48
5:49
5:50
5:51
5:52
5:53
5:54
5:55
5:56
5:57
5:58
5:59
6:00
6:01
6:02
6:03
6:04
6:05
6:06
6:07
6:08
6:09
6:10
6:11
6:12
6:13
6:14
6:15
6:16
6:17
22:55
22:56
22:57
23:00
23:01
23:02
23:03
23:04
23:05
23:06
23:07
23:29
1:23
1:24
1:25
1:26
1:27
1:28
1:29
1:30
1:31
1:32
1:33
1:34
1:35
1:36
1:37
1:38
1:39
1:40
1:41
1:42
1:43
1:44
1:45
1:46
1:47
1:48
1:49
1:50
1:51
1:52
1:53
1:54
1:55
1:56
1:57
1:58
1:59
2:00
2:01
17:51
17:52
4:29
4:30
4:31
4:32
4:33
4:34
4:35
4:36
4:37
4:38
4:39
4:40
4:41
4:42
4:43
4:44
22:41
22:42
22:43
22:44
22:45
