# Supplementary material for: Mammalian lures monitored with time-lapse cameras increase detection of pythons and other snakes
Source: PeerJ. 2024 Jun 24;12:e17577. doi: 10.7717/peerj.17577 (PMC11210459; doi:10.7717/peerj.17577)
Supplement: Supplemental Information 3 [file peerj-12-17577-s003.csv]

ID	label	site	treat	Species	Cat	Cat2	Time		column name correspond to names in code
1	C-4_1_ctrl	C-4	ctrl	black racer	Other	Other	120		ID = unique identifier of data
2	C-4_1_ctrl	C-4	ctrl	black racer	Other	Other	60		label = location where detection occurred
3	C-4_1_ctrl	C-4	ctrl	black racer	Other	Other	0		site = Site
4	C-4_1_ctrl	C-4	ctrl	black racer	Other	Other	780		treat = treatments (ctrl = control, trt = treatment)
5	C-4_2_trt	C-4	trt	black racer	Other	Other	0		Species = specie of snake
6	C-4_2_trt	C-4	trt	black racer	Other	Other	0		Cat = category (category of snake ; python or other)
7	C-4_3_trt	C-4	trt	black racer	Other	Other	60		Time = time in seconds
8	C-4_3_trt	C-4	trt	black racer	Other	Other	240
9	C-4_3_trt	C-4	trt	black racer	Other	Other	780
10	C-4_3_trt	C-4	trt	black racer	Other	Other	60
11	C-4_6_ctrl	C-4	ctrl	black racer	Other	Other	180
12	C-4_6_ctrl	C-4	ctrl	black racer	Other	Other	60
13	C-4_6_ctrl	C-4	ctrl	black racer	Other	Other	60
14	FP_10_trt	FP	trt	black racer	Other	Other	60
15	FP_10_trt	FP	trt	black racer	Other	Other	0
16	FP_10_trt	FP	trt	black racer	Other	Other	0
17	FP_10_trt	FP	trt	black racer	Other	Other	2820
18	FP_10_trt	FP	trt	black racer	Other	Other	1920
19	FP_10_trt	FP	trt	black racer	Other	Other	60
20	FP_10_trt	FP	trt	black racer	Other	Other	60
21	FP_10_trt	FP	trt	black racer	Other	Other	60
22	FP_11_trt	FP	trt	black racer	Other	Other	0
23	FP_11_trt	FP	trt	black racer	Other	Other	60
24	FP_11_trt	FP	trt	black racer	Other	Other	60
25	FP_12_ctrl	FP	ctrl	black racer	Other	Other	60
26	FP_12_ctrl	FP	ctrl	black racer	Other	Other	60
27	FP_12_ctrl	FP	ctrl	black racer	Other	Other	360
28	FP_12_ctrl	FP	ctrl	black racer	Other	Other	180
29	FP_2_trt	FP	trt	black racer	Other	Other	540
30	FP_2_trt	FP	trt	black racer	Other	Other	60
31	FP_4_trt	FP	trt	black racer	Other	Other	0
32	FP_5_trt	FP	trt	black racer	Other	Other	0
33	FP_5_trt	FP	trt	black racer	Other	Other	0
34	FP_5_trt	FP	trt	black racer	Other	Other	0
35	FP_5_trt	FP	trt	black racer	Other	Other	0
36	FP_5_trt	FP	trt	black racer	Other	Other	0
37	FP_5_trt	FP	trt	black racer	Other	Other	0
38	FP_5_trt	FP	trt	black racer	Other	Other	0
39	FP_7_ctrl	FP	ctrl	black racer	Other	Other	35
40	FP_7_ctrl	FP	ctrl	black racer	Other	Other	120
41	FP_7_ctrl	FP	ctrl	black racer	Other	Other	60
42	FP_7_ctrl	FP	ctrl	black racer	Other	Other	60
43	FP_7_ctrl	FP	ctrl	black racer	Other	Other	0
44	FP_7_ctrl	FP	ctrl	black racer	Other	Other	0
45	FP_7_ctrl	FP	ctrl	black racer	Other	Other	120
46	FP_7_ctrl	FP	ctrl	black racer	Other	Other	1620
47	FP_7_ctrl	FP	ctrl	black racer	Other	Other	60
48	FP_7_ctrl	FP	ctrl	black racer	Other	Other	60
49	FP_7_ctrl	FP	ctrl	black racer	Other	Other	60
50	FP_7_ctrl	FP	ctrl	black racer	Other	Other	840
51	FP_7_ctrl	FP	ctrl	black racer	Other	Other	0
52	FP_7_ctrl	FP	ctrl	black racer	Other	Other	180
53	FP_7_ctrl	FP	ctrl	black racer	Other	Other	0
54	FP_7_ctrl	FP	ctrl	black racer	Other	Other	0
55	FP_8_trt	FP	trt	black racer	Other	Other	120
56	FP_8_trt	FP	trt	black racer	Other	Other	1560
57	FP_8_trt	FP	trt	black racer	Other	Other	3060
58	FP_8_trt	FP	trt	black racer	Other	Other	720
59	FP_8_trt	FP	trt	black racer	Other	Other	360
60	FP_8_trt	FP	trt	black racer	Other	Other	60
61	FP_8_trt	FP	trt	black racer	Other	Other	540
62	FP_8_trt	FP	trt	black racer	Other	Other	180
63	FP_8_trt	FP	trt	black racer	Other	Other	0
64	FP_8_trt	FP	trt	black racer	Other	Other	0
65	FP_8_trt	FP	trt	black racer	Other	Other	60
66	FP_8_trt	FP	trt	black racer	Other	Other	60
67	FP_8_trt	FP	trt	black racer	Other	Other	0
68	FP_9_ctrl	FP	ctrl	black racer	Other	Other	240
69	FP_9_ctrl	FP	ctrl	black racer	Other	Other	3120
70	FP_9_ctrl	FP	ctrl	black racer	Other	Other	0
71	FP_9_ctrl	FP	ctrl	black racer	Other	Other	60
72	FP_9_ctrl	FP	ctrl	black racer	Other	Other	120
73	FP_9_ctrl	FP	ctrl	black racer	Other	Other	120
74	FP_9_ctrl	FP	ctrl	black racer	Other	Other	60
75	FP_9_ctrl	FP	ctrl	black racer	Other	Other	0
76	FP_9_ctrl	FP	ctrl	black racer	Other	Other	0
77	FP_9_ctrl	FP	ctrl	black racer	Other	Other	60
78	FP_9_ctrl	FP	ctrl	black racer	Other	Other	60
79	FP_9_ctrl	FP	ctrl	black racer	Other	Other	60
80	FP_9_ctrl	FP	ctrl	black racer	Other	Other	0
81	FP_9_ctrl	FP	ctrl	black racer	Other	Other	300
82	FP_9_ctrl	FP	ctrl	black racer	Other	Other	60
83	FP_9_ctrl	FP	ctrl	black racer	Other	Other	720
84	FP_9_ctrl	FP	ctrl	black racer	Other	Other	0
85	FP_11_trt	FP	trt	Brown Watersnake (N. taxi.)	Other	Other	60
86	C-4_2_trt	C-4	trt	burmese_python	Python	Python	241
87	C-4_2_trt	C-4	trt	burmese_python	Python	Python	5520
88	C-4_2_trt	C-4	trt	burmese_python	Python	Python	420
89	C-4_2_trt	C-4	trt	burmese_python	Python	Python	1201
90	C-4_2_trt	C-4	trt	burmese_python	Python	Python	1261
91	C-4_2_trt	C-4	trt	burmese_python	Python	Python	300
92	C-4_2_trt	C-4	trt	burmese_python	Python	Python	36300
93	C-4_2_trt	C-4	trt	burmese_python	Python	Python	1440
94	C-4_2_trt	C-4	trt	burmese_python	Python	Python	4200
95	C-4_2_trt	C-4	trt	burmese_python	Python	Python	4980
96	C-4_2_trt	C-4	trt	burmese_python	Python	Python	1080
97	C-4_2_trt	C-4	trt	burmese_python	Python	Python	1020
98	C-4_2_trt	C-4	trt	burmese_python	Python	Python	840
99	C-4_2_trt	C-4	trt	burmese_python	Python	Python	480
100	FP_11_trt	FP	trt	burmese_python	Python	Python	60
101	FP_2_trt	FP	trt	burmese_python	Python	Python	3840
102	FP_2_trt	FP	trt	burmese_python	Python	Python	34320
103	FP_5_trt	FP	trt	burmese_python	Python	Python	2040
104	FP_5_trt	FP	trt	burmese_python	Python	Python	2280
105	FP_8_trt	FP	trt	burmese_python	Python	Python	60
106	FP_8_trt	FP	trt	burmese_python	Python	Python	900
107	FP_9_ctrl	FP	ctrl	burmese_python	Python	Python	240
108	C-4_2_trt	C-4	trt	Colubridae	Other	Other	720
109	C-4_3_trt	C-4	trt	Colubridae	Other	Other	540
110	C-4_3_trt	C-4	trt	Colubridae	Other	Other	1320
111	C-4_3_trt	C-4	trt	Colubridae	Other	Other	120
112	C-4_3_trt	C-4	trt	Colubridae	Other	Other	1500
113	C-4_3_trt	C-4	trt	Colubridae	Other	Other	180
114	C-4_3_trt	C-4	trt	Colubridae	Other	Other	3540
115	C-4_3_trt	C-4	trt	Colubridae	Other	Other	4920
116	C-4_4_ctrl	C-4	ctrl	Colubridae	Other	Other	0
117	C-4_4_ctrl	C-4	ctrl	Colubridae	Other	Other	3000
118	C-4_4_ctrl	C-4	ctrl	Colubridae	Other	Other	60
119	C-4_4_ctrl	C-4	ctrl	Colubridae	Other	Other	0
120	FP_1_ctrl	FP	ctrl	Colubridae	Other	Other	240
121	FP_10_trt	FP	trt	Colubridae	Other	Other	1380
122	FP_10_trt	FP	trt	Colubridae	Other	Other	60
123	FP_10_trt	FP	trt	Colubridae	Other	Other	2400
124	FP_11_trt	FP	trt	Colubridae	Other	Other	3660
125	FP_11_trt	FP	trt	Colubridae	Other	Other	0
126	FP_11_trt	FP	trt	Colubridae	Other	Other	600
127	FP_12_ctrl	FP	ctrl	Colubridae	Other	Other	420
128	FP_12_ctrl	FP	ctrl	Colubridae	Other	Other	180
129	FP_2_trt	FP	trt	Colubridae	Other	Other	240
130	FP_2_trt	FP	trt	Colubridae	Other	Other	180
131	FP_5_trt	FP	trt	Colubridae	Other	Other	480
132	FP_5_trt	FP	trt	Colubridae	Other	Other	3480
133	FP_5_trt	FP	trt	Colubridae	Other	Other	420
134	FP_5_trt	FP	trt	Colubridae	Other	Other	240
135	FP_5_trt	FP	trt	Colubridae	Other	Other	900
136	FP_5_trt	FP	trt	Colubridae	Other	Other	600
137	FP_5_trt	FP	trt	Colubridae	Other	Other	120
138	FP_5_trt	FP	trt	Colubridae	Other	Other	300
139	FP_6_ctrl	FP	ctrl	Colubridae	Other	Other	120
140	FP_6_ctrl	FP	ctrl	Colubridae	Other	Other	360
141	FP_7_ctrl	FP	ctrl	Colubridae	Other	Other	60
142	FP_7_ctrl	FP	ctrl	Colubridae	Other	Other	0
143	FP_7_ctrl	FP	ctrl	Colubridae	Other	Other	0
144	FP_7_ctrl	FP	ctrl	Colubridae	Other	Other	0
145	FP_8_trt	FP	trt	Colubridae	Other	Other	180
146	FP_8_trt	FP	trt	Colubridae	Other	Other	240
147	FP_8_trt	FP	trt	Colubridae	Other	Other	360
148	FP_8_trt	FP	trt	Colubridae	Other	Other	600
149	FP_8_trt	FP	trt	Colubridae	Other	Other	60
150	FP_8_trt	FP	trt	Colubridae	Other	Other	180
151	FP_8_trt	FP	trt	Colubridae	Other	Other	120
152	FP_8_trt	FP	trt	Colubridae	Other	Other	120
153	FP_8_trt	FP	trt	Colubridae	Other	Other	3360
154	FP_8_trt	FP	trt	Colubridae	Other	Other	300
155	FP_8_trt	FP	trt	Colubridae	Other	Other	0
156	FP_8_trt	FP	trt	Colubridae	Other	Other	60
157	FP_8_trt	FP	trt	Colubridae	Other	Other	120
158	FP_8_trt	FP	trt	Colubridae	Other	Other	600
159	FP_8_trt	FP	trt	Colubridae	Other	Other	60
160	FP_8_trt	FP	trt	Colubridae	Other	Other	300
161	FP_9_ctrl	FP	ctrl	Colubridae	Other	Other	1
162	FP_9_ctrl	FP	ctrl	Colubridae	Other	Other	60
163	FP_9_ctrl	FP	ctrl	Colubridae	Other	Other	0
164	FP_9_ctrl	FP	ctrl	Colubridae	Other	Other	120
165	FP_9_ctrl	FP	ctrl	Colubridae	Other	Other	120
166	FP_9_ctrl	FP	ctrl	Colubridae	Other	Other	0
167	FP_9_ctrl	FP	ctrl	Colubridae	Other	Other	60
168	FP_9_ctrl	FP	ctrl	Colubridae	Other	Other	240
169	FP_9_ctrl	FP	ctrl	Colubridae	Other	Other	0
170	FP_9_ctrl	FP	ctrl	coral snake	Other	Other	0
171	C-4_1_ctrl	C-4	ctrl	corn snake	Other	Large	60
172	C-4_3_trt	C-4	trt	corn snake	Other	Large	60
173	C-4_3_trt	C-4	trt	corn snake	Other	Large	0
174	C-4_3_trt	C-4	trt	corn snake	Other	Large	180
175	FP_11_trt	FP	trt	corn snake	Other	Large	120
176	FP_2_trt	FP	trt	corn snake	Other	Large	60
177	FP_5_trt	FP	trt	corn snake	Other	Large	4920
178	FP_5_trt	FP	trt	corn snake	Other	Large	6300
179	FP_5_trt	FP	trt	corn snake	Other	Large	240
180	FP_5_trt	FP	trt	corn snake	Other	Large	0
181	FP_5_trt	FP	trt	corn snake	Other	Large	0
182	FP_7_ctrl	FP	ctrl	corn snake	Other	Large	180
183	FP_7_ctrl	FP	ctrl	corn snake	Other	Large	0
184	C-4_5_trt	C-4	trt	cotton mouth	Other	Large	0
185	FP_1_ctrl	FP	ctrl	cotton mouth	Other	Large	120
186	FP_1_ctrl	FP	ctrl	cotton mouth	Other	Large	180
187	FP_1_ctrl	FP	ctrl	cotton mouth	Other	Large	120
188	FP_1_ctrl	FP	ctrl	cotton mouth	Other	Large	180
189	FP_1_ctrl	FP	ctrl	cotton mouth	Other	Large	120
190	FP_1_ctrl	FP	ctrl	cotton mouth	Other	Large	120
191	FP_5_trt	FP	trt	cotton mouth	Other	Large	541
192	FP_6_ctrl	FP	ctrl	cotton mouth	Other	Large	29340
193	FP_6_ctrl	FP	ctrl	cotton mouth	Other	Large	8280
194	FP_6_ctrl	FP	ctrl	cotton mouth	Other	Large	0
195	FP_7_ctrl	FP	ctrl	cotton mouth	Other	Large	180
196	FP_10_trt	FP	trt	diamondback rattlesnake	Other	Large	300
197	FP_11_trt	FP	trt	diamondback rattlesnake	Other	Large	300
198	FP_7_ctrl	FP	ctrl	coral snake	Other	Other	60
199	FP_8_trt	FP	trt	coral snake	Other	Other	60
200	C-4_1_ctrl	C-4	ctrl	eastern rat snake	Other	Large	60
201	C-4_2_trt	C-4	trt	eastern rat snake	Other	Large	4200
202	C-4_2_trt	C-4	trt	eastern rat snake	Other	Large	780
203	C-4_2_trt	C-4	trt	eastern rat snake	Other	Large	5100
204	C-4_2_trt	C-4	trt	eastern rat snake	Other	Large	540
205	C-4_2_trt	C-4	trt	eastern rat snake	Other	Large	840
206	C-4_2_trt	C-4	trt	eastern rat snake	Other	Large	0
207	C-4_2_trt	C-4	trt	eastern rat snake	Other	Large	1140
208	C-4_2_trt	C-4	trt	eastern rat snake	Other	Large	780
209	C-4_3_trt	C-4	trt	eastern rat snake	Other	Large	180
210	C-4_3_trt	C-4	trt	eastern rat snake	Other	Large	600
211	C-4_3_trt	C-4	trt	eastern rat snake	Other	Large	1440
212	C-4_3_trt	C-4	trt	eastern rat snake	Other	Large	180
213	FP_10_trt	FP	trt	eastern rat snake	Other	Large	480
214	FP_10_trt	FP	trt	eastern rat snake	Other	Large	3420
215	FP_10_trt	FP	trt	eastern rat snake	Other	Large	2940
216	FP_10_trt	FP	trt	eastern rat snake	Other	Large	240
217	FP_10_trt	FP	trt	eastern rat snake	Other	Large	840
218	FP_10_trt	FP	trt	eastern rat snake	Other	Large	1080
219	FP_10_trt	FP	trt	eastern rat snake	Other	Large	60
220	FP_10_trt	FP	trt	eastern rat snake	Other	Large	2640
221	FP_10_trt	FP	trt	eastern rat snake	Other	Large	120
222	FP_10_trt	FP	trt	eastern rat snake	Other	Large	3300
223	FP_8_trt	FP	trt	eastern rat snake	Other	Large	420
224	FP_8_trt	FP	trt	eastern rat snake	Other	Large	180
225	FP_8_trt	FP	trt	eastern rat snake	Other	Large	120
226	FP_9_ctrl	FP	ctrl	eastern rat snake	Other	Large	180
227	C-4_1_ctrl	C-4	ctrl	FL_kingsnake	Other	Large	60
228	FP_10_trt	FP	trt	Florida banded watersnake	Other	Other	0
229	C-4_2_trt	C-4	trt	garter_snake	Other	Other	0
230	C-4_2_trt	C-4	trt	garter_snake	Other	Other	0
231	C-4_3_trt	C-4	trt	garter_snake	Other	Other	840
232	C-4_3_trt	C-4	trt	garter_snake	Other	Other	2700
233	C-4_3_trt	C-4	trt	garter_snake	Other	Other	60
234	C-4_3_trt	C-4	trt	garter_snake	Other	Other	420
235	C-4_2_trt	C-4	trt	eastern rat snake	Other	Large	1800
236	C-4_2_trt	C-4	trt	eastern rat snake	Other	Large	2340
237	C-4_3_trt	C-4	trt	eastern rat snake	Other	Large	720
238	FP_10_trt	FP	trt	eastern rat snake	Other	Large	540
239	FP_5_trt	FP	trt	eastern rat snake	Other	Large	120
240	FP_7_ctrl	FP	ctrl	eastern rat snake	Other	Large	180
241	C-4_5_trt	C-4	trt	Southern_watersnake	Other	Other	0
242	C-4_6_ctrl	C-4	ctrl	Southern_watersnake	Other	Other	60
243	FP_12_ctrl	FP	ctrl	Southern_watersnake	Other	Other	0
244	FP_2_trt	FP	trt	Southern_watersnake	Other	Other	301
245	FP_5_trt	FP	trt	Southern_watersnake	Other	Other	2160
246	FP_5_trt	FP	trt	Southern_watersnake	Other	Other	600
247	FP_8_trt	FP	trt	Southern_watersnake	Other	Other	0
248	C-4_1_ctrl	C-4	ctrl	unk_snake	Other	Other	120
249	C-4_3_trt	C-4	trt	unk_snake	Other	Other	0
250	C-4_3_trt	C-4	trt	unk_snake	Other	Other	420
251	C-4_3_trt	C-4	trt	unk_snake	Other	Other	0
252	C-4_4_ctrl	C-4	ctrl	unk_snake	Other	Other	0
253	C-4_4_ctrl	C-4	ctrl	unk_snake	Other	Other	480
254	C-4_5_trt	C-4	trt	unk_snake	Other	Other	0
255	C-4_6_ctrl	C-4	ctrl	unk_snake	Other	Other	120
256	FP_1_ctrl	FP	ctrl	unk_snake	Other	Other	240
257	FP_10_trt	FP	trt	unk_snake	Other	Other	120
258	FP_10_trt	FP	trt	unk_snake	Other	Other	1200
259	FP_10_trt	FP	trt	unk_snake	Other	Other	720
260	FP_10_trt	FP	trt	unk_snake	Other	Other	0
261	FP_11_trt	FP	trt	unk_snake	Other	Other	60
262	FP_11_trt	FP	trt	unk_snake	Other	Other	0
263	FP_11_trt	FP	trt	unk_snake	Other	Other	120
264	FP_11_trt	FP	trt	unk_snake	Other	Other	360
265	FP_11_trt	FP	trt	unk_snake	Other	Other	60
266	FP_11_trt	FP	trt	unk_snake	Other	Other	2400
267	FP_12_ctrl	FP	ctrl	unk_snake	Other	Other	300
268	FP_12_ctrl	FP	ctrl	unk_snake	Other	Other	120
269	FP_12_ctrl	FP	ctrl	unk_snake	Other	Other	60
270	FP_2_trt	FP	trt	unk_snake	Other	Other	300
271	FP_2_trt	FP	trt	unk_snake	Other	Other	180
272	FP_2_trt	FP	trt	unk_snake	Other	Other	21540
273	FP_2_trt	FP	trt	unk_snake	Other	Other	19020
274	FP_5_trt	FP	trt	unk_snake	Other	Other	240
275	FP_5_trt	FP	trt	unk_snake	Other	Other	420
276	FP_5_trt	FP	trt	unk_snake	Other	Other	0
277	FP_5_trt	FP	trt	unk_snake	Other	Other	2640
278	FP_5_trt	FP	trt	unk_snake	Other	Other	180
279	FP_5_trt	FP	trt	unk_snake	Other	Other	0
280	FP_5_trt	FP	trt	unk_snake	Other	Other	120
281	FP_5_trt	FP	trt	unk_snake	Other	Other	960
282	FP_5_trt	FP	trt	unk_snake	Other	Other	600
283	FP_5_trt	FP	trt	unk_snake	Other	Other	780
284	FP_5_trt	FP	trt	unk_snake	Other	Other	0
285	FP_5_trt	FP	trt	unk_snake	Other	Other	3600
286	FP_5_trt	FP	trt	unk_snake	Other	Other	120
287	FP_5_trt	FP	trt	unk_snake	Other	Other	60
288	FP_5_trt	FP	trt	unk_snake	Other	Other	3300
289	FP_5_trt	FP	trt	unk_snake	Other	Other	240
290	FP_5_trt	FP	trt	unk_snake	Other	Other	180
291	FP_5_trt	FP	trt	unk_snake	Other	Other	0
292	FP_5_trt	FP	trt	unk_snake	Other	Other	240
293	FP_5_trt	FP	trt	unk_snake	Other	Other	1620
294	FP_5_trt	FP	trt	unk_snake	Other	Other	120
295	FP_5_trt	FP	trt	unk_snake	Other	Other	240
296	FP_5_trt	FP	trt	unk_snake	Other	Other	120
297	FP_5_trt	FP	trt	unk_snake	Other	Other	60
298	FP_5_trt	FP	trt	unk_snake	Other	Other	60
299	FP_5_trt	FP	trt	unk_snake	Other	Other	120
300	FP_5_trt	FP	trt	unk_snake	Other	Other	60
301	FP_6_ctrl	FP	ctrl	unk_snake	Other	Other	420
302	FP_6_ctrl	FP	ctrl	unk_snake	Other	Other	0
303	FP_7_ctrl	FP	ctrl	unk_snake	Other	Other	180
304	FP_7_ctrl	FP	ctrl	unk_snake	Other	Other	180
305	FP_7_ctrl	FP	ctrl	unk_snake	Other	Other	660
306	FP_7_ctrl	FP	ctrl	unk_snake	Other	Other	300
307	FP_7_ctrl	FP	ctrl	unk_snake	Other	Other	0
308	FP_7_ctrl	FP	ctrl	unk_snake	Other	Other	0
309	FP_7_ctrl	FP	ctrl	unk_snake	Other	Other	120
310	FP_7_ctrl	FP	ctrl	unk_snake	Other	Other	120
311	FP_7_ctrl	FP	ctrl	unk_snake	Other	Other	0
312	FP_7_ctrl	FP	ctrl	unk_snake	Other	Other	120
313	FP_7_ctrl	FP	ctrl	unk_snake	Other	Other	3240
314	FP_7_ctrl	FP	ctrl	unk_snake	Other	Other	4080
315	FP_7_ctrl	FP	ctrl	unk_snake	Other	Other	60
316	FP_7_ctrl	FP	ctrl	unk_snake	Other	Other	120
317	FP_8_trt	FP	trt	unk_snake	Other	Other	2160
318	FP_8_trt	FP	trt	unk_snake	Other	Other	60
319	FP_8_trt	FP	trt	unk_snake	Other	Other	60
320	FP_8_trt	FP	trt	unk_snake	Other	Other	0
321	FP_8_trt	FP	trt	unk_snake	Other	Other	120
322	FP_8_trt	FP	trt	unk_snake	Other	Other	2640
323	FP_8_trt	FP	trt	unk_snake	Other	Other	5520
324	FP_8_trt	FP	trt	unk_snake	Other	Other	1680
325	FP_8_trt	FP	trt	unk_snake	Other	Other	240
326	FP_8_trt	FP	trt	unk_snake	Other	Other	120
327	FP_8_trt	FP	trt	unk_snake	Other	Other	2520
328	FP_8_trt	FP	trt	unk_snake	Other	Other	0
329	FP_8_trt	FP	trt	unk_snake	Other	Other	1800
330	FP_8_trt	FP	trt	unk_snake	Other	Other	0
331	FP_8_trt	FP	trt	unk_snake	Other	Other	6300
332	FP_8_trt	FP	trt	unk_snake	Other	Other	60
333	FP_8_trt	FP	trt	unk_snake	Other	Other	840
334	FP_8_trt	FP	trt	unk_snake	Other	Other	60
335	FP_8_trt	FP	trt	unk_snake	Other	Other	2940
336	FP_8_trt	FP	trt	unk_snake	Other	Other	6540
337	FP_8_trt	FP	trt	unk_snake	Other	Other	2100
338	FP_8_trt	FP	trt	unk_snake	Other	Other	4140
339	FP_8_trt	FP	trt	unk_snake	Other	Other	420
340	FP_8_trt	FP	trt	unk_snake	Other	Other	0
341	FP_8_trt	FP	trt	unk_snake	Other	Other	180
342	FP_8_trt	FP	trt	unk_snake	Other	Other	4020
343	FP_8_trt	FP	trt	unk_snake	Other	Other	240
344	FP_8_trt	FP	trt	unk_snake	Other	Other	300
345	FP_8_trt	FP	trt	unk_snake	Other	Other	0
346	FP_8_trt	FP	trt	unk_snake	Other	Other	0
347	FP_8_trt	FP	trt	unk_snake	Other	Other	120
348	FP_8_trt	FP	trt	unk_snake	Other	Other	120
349	FP_8_trt	FP	trt	unk_snake	Other	Other	1320
350	FP_8_trt	FP	trt	unk_snake	Other	Other	60
351	FP_8_trt	FP	trt	unk_snake	Other	Other	300
352	FP_8_trt	FP	trt	unk_snake	Other	Other	6540
353	FP_8_trt	FP	trt	unk_snake	Other	Other	1020
354	FP_8_trt	FP	trt	unk_snake	Other	Other	0
355	FP_8_trt	FP	trt	unk_snake	Other	Other	240
356	FP_8_trt	FP	trt	unk_snake	Other	Other	0
357	FP_9_ctrl	FP	ctrl	unk_snake	Other	Other	0
358	FP_9_ctrl	FP	ctrl	unk_snake	Other	Other	61
359	FP_9_ctrl	FP	ctrl	unk_snake	Other	Other	1
360	FP_9_ctrl	FP	ctrl	unk_snake	Other	Other	420
361	FP_9_ctrl	FP	ctrl	unk_snake	Other	Other	60
362	FP_9_ctrl	FP	ctrl	unk_snake	Other	Other	180
363	FP_9_ctrl	FP	ctrl	unk_snake	Other	Other	0
364	FP_9_ctrl	FP	ctrl	unk_snake	Other	Other	240
365	FP_9_ctrl	FP	ctrl	unk_snake	Other	Other	60
366	FP_9_ctrl	FP	ctrl	unk_snake	Other	Other	0
367	FP_9_ctrl	FP	ctrl	unk_snake	Other	Other	0
368	FP_9_ctrl	FP	ctrl	unk_snake	Other	Other	0
369	FP_9_ctrl	FP	ctrl	unk_snake	Other	Other	780
370	FP_9_ctrl	FP	ctrl	unk_snake	Other	Other	600
371	FP_9_ctrl	FP	ctrl	unk_snake	Other	Other	1620
372	FP_9_ctrl	FP	ctrl	unk_snake	Other	Other	120
373	FP_9_ctrl	FP	ctrl	unk_snake	Other	Other	1920
374	FP_9_ctrl	FP	ctrl	unk_snake	Other	Other	0
375	FP_10_trt	FP	trt	Colubridae	Other	Other	60
